# Supplementary material for: Development of Hydroxamic Acid Compounds for Inhibition of Metallo-β-Lactamase from Bacillus anthracis
Source: Int J Mol Sci. 2022 Aug 15;23(16):9163. doi: 10.3390/ijms23169163 (PMC9408887; doi:10.3390/ijms23169163)
Supplement: Supplementary file 1 [file ijms-23-09163-s001.zip]

Archive with 1 entries (1 files):
- ijms-1806639-supplementary.pdf
